# Supplementary material for: The Iron Content of Human Serum Albumin Modulates the Susceptibility of Acinetobacter baumannii to Cefiderocol
Source: Biomedicines. 2023 Feb 20;11(2):639. doi: 10.3390/biomedicines11020639 (PMC9953112; doi:10.3390/biomedicines11020639)
Supplement: Supplementary file 1 [file biomedicines-11-00639-s001.zip]

Archive with 1 entries (1 files):
- biomedicines-2132851-supplementary.pdf
